# Supplementary material for: Dealing with spatial misalignment to model the relationship between deprivation and life expectancy: a model-based geostatistical approach
Source: Int J Health Geogr. 2020 Mar 4;19:6. doi: 10.1186/s12942-020-00200-w (PMC7057663; doi:10.1186/s12942-020-00200-w)
Supplement: Supplementary file 2 — Additional file 2. The R script to reproduce the analysis. [file 12942_2020_200_MOESM2_ESM.r]

require(rgdal)
require(geoR)
require(raster)
library(maptools)
library(spatstat)
require(pdist)
require(tidyverse)
require(spatialEco)
require(Matrix)
require(splancs)
####################   # load the shapefile ################################
load('clipped_liver_shp_lsoa.RData')    # liverpool lsoa
load('clipped_liver_shp_msoa.RData')    # livepool msoa

######## set the coordinate reference system for the shape file
proj4string(liverpool_shp_lsoa) <- CRS("+init=epsg:27700")
proj4string(liverpool_shp_msoa) <- CRS("+init=epsg:27700")

####### get the liverpool boundary
bound <- raster::aggregate(liverpool_shp_lsoa)

####### create a grid of 150 x 150 metres
grid.pred <- gridpts(poly = bound@polygons[[1]]@Polygons[[1]]@coords, xs = 150, ys = 150)

######### create a distance matrix over the grid
u <- as.matrix(dist(grid.pred))
###################### set intial parameters of the model ########################
alpha <- 75.466
beta <- -0.154
omegasq <- exp(1.810)
gamma <- 39.221
tausq <- exp(2.226)
delta <- exp(7.336)
nusq <- exp(2.586)
############################ simulate  continuous IMD ##############
imd_df <-  grf(grid = grid.pred,  nsim = 1, cov.model = "matern",
            cov.pars = c(tausq, delta), 
            kappa = 0.5, nugget = nusq*(1/0.0225), lambda = 1, 
            mean = gamma,  RF=TRUE)
map_imd <- rasterFromXYZ(data.frame(x=imd_df$coords[,1], y=imd_df$coords[,2], z=imd_df$data))
crs(map_imd) <- liverpool_shp_lsoa@proj4string
imd <- imd_df$data
######################## simulate continuous LEB ######################
leb <- alpha + beta*imd + rnorm(n = nrow(grid.pred), sd=omegasq*(1/0.0225))
map_leb <- rasterFromXYZ(data.frame(x=imd_df$coords[,1], y=imd_df$coords[,2], z=leb))
crs(map_leb) <- liverpool_shp_lsoa@proj4string
####################### average the IMD over the LSOA #################
imd_lsoa <- raster::extract(x=map_imd, y=liverpool_shp_lsoa, fun=mean)
liverpool_shp_lsoa$simd <- as.numeric(imd_lsoa)
####################### average the LEB over the MSOA #################
leb_msoa <- raster::extract(x=map_leb, y=liverpool_shp_msoa, fun=mean)
liverpool_shp_msoa$sleb <- as.numeric(leb_msoa)

##############################           Analysis ###########################################################################
# firstly create points inside each polygon
#function to create the points inside the polygon
require(splancs)
grid.pt.fn <- function(simshape){
  mybiglist <- list()
  for (i in 1:length(simshape)){
    poly <- coordinates(simshape@polygons[[i]]@Polygons[[1]])
    mybiglist[[i]] <- gridpts(poly = poly, npts = 50)
  }
  return(mybiglist)
}
###########
#Get the points inside the polygons
res.grid.pt <- grid.pt.fn(liverpool_shp_msoa)
cov.grid.pt <- grid.pt.fn(liverpool_shp_lsoa)
############### get the number of LSOAs and MSOAs
n.C2 <- length(liverpool_shp_msoa)
n.C1 <- length(liverpool_shp_lsoa)

##########################
####### create the distance matrix for the regions ########################
#covariate
U.C1 <- list()
k <- 0
for(i in 1:n.C1) {
  for(j in i:n.C1) {
    k <- k + 1
    U.C1[[k]] <- as.matrix(pdist(cov.grid.pt[[i]],cov.grid.pt[[j]]))
  }
}

#response
U.C2 <- list()
k <- 0
for(i in 1:n.C2) {
  for(j in i:n.C2) {
    k <- k + 1
    U.C2[[k]] <- as.matrix(pdist(res.grid.pt[[i]],res.grid.pt[[j]]))
  }
}

U.C1.C2 <- list()
k <- 0
for(i in 1:n.C1) {
  for(j in 1:n.C2) {
    k <- k + 1
    U.C1.C2[[k]] <- as.matrix(pdist(cov.grid.pt[[i]], res.grid.pt[[j]]))
  }
}

###############the data #############
T.j <- as.numeric(imd_lsoa)
Y.i <- as.numeric(leb_msoa)

############# compute the area of the LSOAs and MSOAs
area <- sapply(1:n.C2, function(x) liverpool_shp_msoa@polygons[[x]]@area)/(1000*1000)
area2 <- sapply(1:n.C1, function(x) liverpool_shp_lsoa@polygons[[x]]@area)/(1000*1000)


############ function to compute the covariance over the MSOAs and LSOAs
func.Sigma.T.j <- function(phi.T, sigma2.T){
  Sigma.C1 <- matrix(NA,n.C1,n.C1)
  k <- 0
  for(i in 1:n.C1) {
    for(j in i:n.C1) {
      k <- k + 1
      Sigma.C1[i,j] <- sigma2.T*mean(exp(-U.C1[[k]]/phi.T))
      Sigma.C1[j,i] <- Sigma.C1[i,j]
    }
  }
  return(Sigma.C1)
}

func.Sigma.T.i <- function(phi.T, sigma2.T){
  Sigma.C2 <- matrix(NA,n.C2,n.C2)
  k <- 0
  for(i in 1:n.C2) {
    for(j in i:n.C2) {
      k <- k + 1
      Sigma.C2[i,j] <- sigma2.T*mean(exp(-U.C2[[k]]/phi.T))
      Sigma.C2[j,i] <- Sigma.C2[i,j]
    }
  }
  return(Sigma.C2)
}
###############################
# ####################   function to compute the cross covariance
func.Sigma.C1.C2 <- function(phi.T, sigma2.T){
  Sigma.C1.C2 <- matrix(NA,n.C1,n.C2)
  k <- 0
  for(i in 1:n.C1) {
    for(j in 1:n.C2) {
      k <- k + 1
      Sigma.C1.C2[i,j] <- sigma2.T*mean(exp(-U.C1.C2[[k]]/phi.T))
    }
  }
  return(Sigma.C1.C2)
}


################################ Estimation ###############################################
##### to make it faster  use the rcpp code to compute the Gaussian density ##############
#this is slightly faster
Rcpp::sourceCpp('pdf.cpp')
log.likelihood<-function(theta){
  #parameters
  alpha <- theta[1]
  beta <- theta[2]
  omega <- exp(theta[3])
  mu.T <- theta[4]
  sigma2.T <- exp(theta[5])
  phi.T <- exp(theta[6])
  nu2 <- exp(theta[7])
  
  Sigma.T.j <- func.Sigma.T.j(phi.T, sigma2.T)  + nu2*diag(1/area2)
  chol.Sigma.T.j <- chol(Sigma.T.j)
  # inv.Sigma.T.j <- chol2inv(chol.Sigma.T.j)
  #f.T.j <- -0.5*(n.C1*log(2*pi)  + as.numeric(determinant(Sigma.T.j)$modulus) + 
  #                 (t(T.j-rep(mu.T, n.C1))%*%inv.Sigma.T.j%*%(T.j-rep(mu.T, n.C1))))
  f.T.j <- dmvnorm_chol(X =cbind(T.j), Mean = cbind(rep(mu.T, n.C1)), L = t(chol.Sigma.T.j), logpdf = TRUE)
  #########################
  
  Sigma.T.j <- func.Sigma.T.j(phi.T, sigma2.T)
  inv.Sigma.T.j <- solve(Sigma.T.j)
  
  
  Sigma.C1.C2 <- func.Sigma.C1.C2(phi.T,  sigma2.T)
  Sigma.T.i <-  func.Sigma.T.i(phi.T, sigma2.T)
  Sigma.Y <-  beta^2*Sigma.T.i +  omega*diag(1/area)
  #############
  mean.y.k <- alpha + t(beta*Sigma.C1.C2)%*%(inv.Sigma.T.j%*%(T.j-rep(mu.T, n.C1)))
  var.y.k <- Sigma.Y - t(beta*Sigma.C1.C2)%*%(inv.Sigma.T.j%*%(beta*Sigma.C1.C2))
  #f.Y.Tj <- -0.5*(n.C2*log(2*pi)  + as.numeric(determinant(var.y.k)$modulus) + 
  #                  (t(Y.i-mean.y.k)%*%chol2inv(chol(var.y.k))%*%(Y.i-mean.y.k)))
  f.Y.Tj <- dmvnorm_chol(X = cbind(Y.i), Mean = cbind(mean.y.k), L = as.matrix(t(chol(nearPD(var.y.k)$mat))), logpdf = TRUE)
  # print(theta)
  return(-(f.T.j + f.Y.Tj))
}
################################
#initial parameter
theta.start <- c(c(lm(Y.i~T.j[1:length(Y.i)])$coefficients), log(c(omegasq,  exp(gamma), tausq, delta, nusq)))
###############
# use nlminb to get the MLE
##########
result <- nlminb(start = theta.start, objective = log.likelihood)
names(result$par) <- c('alpha', 'beta', 'omegasq', 'gamma', 'tausq', 'delta', 'nusq')
####################### Z statistics of the alphas 
lower <- seq(0.05, 0.95, 0.05)/2
upper <- 1-seq(0.05, 0.95, 0.05)/2
n <- length(lower)
#######################    function to compute standard error
#compute the jacobian of the parameter transform#getting the standard error of the estimate
library(numDeriv)
full_hess <- numDeriv::hessian(func = log.likelihood, x = result$par)
varmat.old <- solve(full_hess)
J <- matrix(data = 0, nrow = length(result$par), ncol = length(result$par))
diag(J) <- 1
p <- 2
J[p+1, p+1] <- exp(result$par[p+1])
J[p+3, p+3] <- exp(result$par[p+3])
J[p+4, p+4] <- exp(result$par[p+4])
J[p+5, p+5] <- exp(result$par[p+5])
varmat.new <- J%*%varmat.old%*%t(J)
##############################################
#parameter estimate
result$par[c(3, 5, 6, 7)] <- exp(result$par[c(3, 5, 6, 7)])
Res <- data.frame(alpha=result$par[1], beta=result$par[2], omegasq=result$par[3], 
                  gamma=result$par[4], tausq=result$par[5], delta=result$par[6], 
                  nusq=result$par[7])
############### get the standard error ##################
prop_sigma<-sqrt(diag(varmat.new))
####################################
######## store the result for beta
betapos <- rnorm(n = 1000, mean = Res$beta, sd = prop_sigma[2])
# res_list1 <- list(true=beta, beta=Res$beta, betapos=betapos)
betalu <- lapply(1:n, function(x) quantile(betapos, prob=c(lower[x], upper[x])))


##################################### prediction ##########################################
n.C3 <- nrow(grid.pred)  # number of predicted location
#######################
# create the distance matrix of the predictive location
U.C3 <- u
### compute the distance matrix of the response region  and the predictive grid location
U.C2.C3 <- list()
k <- 0
for(i in 1:n.C2) {
  for(j in 1:n.C3) {
    k <- k + 1
    U.C2.C3[[k]] <- as.matrix(pdist(res.grid.pt[[i]], grid.pred[j,]))
  }
}
#########
theta <- result$par
alpha <- theta[1]
beta <- theta[2]
omegasq<- theta[3]
gamma<- theta[4]
tausq <- theta[5]
delta <- (theta[6])
nusq <- (theta[7])
###
#Sigma_A
################
Sigma.T.i <-  func.Sigma.T.i(delta, tausq)
Sigma.A <-  beta^2*Sigma.T.i +  omegasq*diag(1/area)
################
#Sigma_x
Sigma_x <-  tausq*exp(-U.C3/delta) +  (1/0.0225)*omegasq*diag(n.C3)

#####################
#Sigma_A_x
ggg <- matrix(NA,n.C2,n.C3)
k <- 0
for(i in 1:n.C2) {
  for(j in 1:n.C3) {
    k <- k + 1
    ggg[i, j] <- beta^2*tausq*mean(exp(-U.C2.C3[[k]]/delta))
  }
}
Sigma_A_x <- ggg
################################# compute the predictive mean and variance 
#predictive mean 
mean.pred <-  cbind(rep(alpha, n.C3)) + t(Sigma_A_x)%*%(solve(Sigma.A)%*%(Y.i - cbind(rep(alpha, n.C2))))
var.pred <- Sigma_x - t(Sigma_A_x)%*%(solve(Sigma.A)%*%Sigma_A_x) # + nusq * diag(n.C3)

############# z stat 
z.stat <- qnorm(upper)
z.stat2 <- qnorm(lower)

############# compute the lower and the upper interval 
clebl <- lapply(z.stat2, function(x) mean.pred + x* sqrt(diag(var.pred)))
clebu <- lapply(z.stat, function(x) mean.pred + x* sqrt(diag(var.pred)))


###################################### MSOA level prediction ##################
Sigma.T.i <-  func.Sigma.T.i(delta, tausq)
Sigma.A <-  beta^2*Sigma.T.i +  omegasq*diag(1/area)

######## compute the mean and the variance 
E_U_LEB1 <-  alpha + (beta^2*Sigma.T.i)%*%(solve(Sigma.A)%*%(Y.i - alpha))
V_U_LEB <- Sigma.A - (beta^2*Sigma.T.i)%*%(solve(Sigma.A)%*%t((beta^2*Sigma.T.i)))

########### z stat
z.stat <- qnorm(upper)
z.stat2 <- qnorm(lower)

############# compute the lower and the upper interval 
dlebl <- lapply(z.stat2, function(x) E_U_LEB1 + x* sqrt(diag(V_U_LEB)))
dlebu <- lapply(z.stat, function(x) E_U_LEB1 + x* sqrt(diag(V_U_LEB)))

##### get the true
true.beta <- -0.154
true.cleb <- leb
true.dleb <- leb_msoa
####### compute coverage probability
foo <- function(theta, u, l) mean(theta >= l & theta <= u, na.rm = TRUE) 
beta.cov.prob <- sapply(1:n, function(x) foo(true.beta, betalu[[x]][2], betalu[[x]][1]))
cleb.cov.prob <- sapply(1:n, function(x) foo(true.cleb, clebu[[x]], clebl[[x]]))
dleb.cov.prob <- sapply(1:n, function(x) foo(true.dleb, dlebu[[x]], dlebl[[x]]))

#### store the result ######################
result <- list(beta= beta.cov.prob, cleb=cleb.cov.prob, dleb= dleb.cov.prob)
