# Supplementary material for: Dealing with spatial misalignment to model the relationship between deprivation and life expectancy: a model-based geostatistical approach
Source: Int J Health Geogr. 2020 Mar 4;19:6. doi: 10.1186/s12942-020-00200-w (PMC7057663; doi:10.1186/s12942-020-00200-w)
Supplement: Supplementary file 5 — Additional file 5. The readme file that provides that guides on how to reproduce the anaylysis. [file 12942_2020_200_MOESM5_ESM.txt]

This readme file explains the  supplementary materials attached to this article

* R files
clipped_liver_shp_lsoa.RData is the lsoa shapefile

clipped_liver_shp_msoa.RData is the msoa shapefile

simulation_Rcode_paper.R is the R scipt for the simulation study

pdf.cpp is the RcPP script for fast computation of the probability densities.

* The pdf file contains the proofs of mathematical equations.
